# Supplementary material for: Detailed Profiling of 17-Hydroxygeranyllinalool Diterpene Glycosides from Nicotiana Species Reveals Complex Reaction Networks of Conjugation Isomers
Source: Metabolites. 2024 Oct 20;14(10):562. doi: 10.3390/metabo14100562 (PMC11509208; doi:10.3390/metabo14100562)
Supplement: Supplementary file 1 [file metabolites-14-00562-s001.zip]

Archive with 1 entries (1 files):
- metabolites-3219201-supplementary.pdf
